# Supplementary material for: Potential Protective Effect of Hepatitis B Immunity Against Diabetes Mellitus: A Retrospective Propensity-Matched Cohort Study
Source: Diagnostics (Basel). 2025 Jun 25;15(13):1610. doi: 10.3390/diagnostics15131610 (PMC12248427; doi:10.3390/diagnostics15131610)
Supplement: Supplementary file 1 [file diagnostics-15-01610-s001.zip]

Archive with 1 entries (1 files):
- diagnostics-3664203-supplementary.pdf
